# Supplementary material for: Antiproliferative Activity of a New Quinazolin-4(3H)-One Derivative via Targeting Aurora Kinase A in Non-Small Cell Lung Cancer
Source: Pharmaceuticals (Basel). 2022 Jun 2;15(6):698. doi: 10.3390/ph15060698 (PMC9228987; doi:10.3390/ph15060698)
Supplement: Supplementary file 1 [file pharmaceuticals-15-00698-s001.zip]

Archive with 1 entries (1 files):
- pharmaceuticals-1727485-supplementary.pdf
